# Supplementary material for: Impact of Phage CDHS-1 on the Transcription, Physiology and Pathogenicity of a Clostridioides difficile Ribotype 027 Strain, R20291
Source: Viruses. 2021 Nov 11;13(11):2262. doi: 10.3390/v13112262 (PMC8619979; doi:10.3390/v13112262)
Supplement: Supplementary file 1 [file viruses-13-02262-s001.zip]

Archive with 1 entries (1 files):
- viruses-1429226-supplementary.pdf
